# Supplementary material for: Virulence characterization and comparative genomics of Listeria monocytogenes sequence type 155 strains
Source: BMC Genomics. 2020 Nov 30;21:847. doi: 10.1186/s12864-020-07263-w (PMC7708227; doi:10.1186/s12864-020-07263-w)
Supplement: Supplementary file 1 — Additional file 1. Table S1. [file 12864_2020_7263_MOESM1_ESM.xlsx]

## Sheet: Tabelle1
Supplementary Table 1. Information on Listeria monocytogenes ST155 strains used in this study
	strain id	isolation source	source category	country	year of isolation	NCBI-Assembly-DB-ID	BioSample-ID	number of contigs	genome length (bp)	GC content (%)	N50	DL-Link	name of genome fasta file
1	22B09	factory	food processing environment	New Zealand	2009	1003881	6320392	17	2961009	37.87	685302	ftp://ftp.ncbi.nlm.nih.gov/genomes/all/GCA/900/162/365/GCA_900162365.1_22B09/GCA_900162365.1_22B09_genomic.fna.gz
2	2842STDY5753880	CSF	clinical	The Netherlands	2006/2012	668241	2919854	10	3019326	37.84	685468	ftp://ftp.ncbi.nlm.nih.gov/genomes/all/GCA/900/045/395/GCA_900045395.1_12754_4_92/GCA_900045395.1_12754_4_92_genomic.fna.gz
3	2842STDY5753881	blood	clinical	The Netherlands	2006/2012	660961	2919855	12	3019540	37.84	685580	ftp://ftp.ncbi.nlm.nih.gov/genomes/all/GCA/900/034/795/GCA_900034795.1_12754_4_93/GCA_900034795.1_12754_4_93_genomic.fna.gz
4	A150	food	food	Canada	1992	785051	5410770	33	2918125	37.88	685646	ftp://ftp.ncbi.nlm.nih.gov/genomes/all/GCA/001/709/955/GCA_001709955.1_ASM170995v1/GCA_001709955.1_ASM170995v1_genomic.fna.gz	MDRM01
5	A39	food	food	Canada	1990	785211	5410762	38	2959826	37.83	480061	ftp://ftp.ncbi.nlm.nih.gov/genomes/all/GCA/001/710/305/GCA_001710305.1_ASM171030v1/GCA_001710305.1_ASM171030v1_genomic.fna.gz	MDRD01
6	A520-4	food	food	Canada	1990	785171	5410807	32	2977600	37.86	413902	ftp://ftp.ncbi.nlm.nih.gov/genomes/all/GCA/001/710/215/GCA_001710215.1_ASM171021v1/GCA_001710215.1_ASM171021v1_genomic.fna.gz	MDQT01
7	A8	food	food	Canada	1990	785371	5410757	17	2895244	37.90	685637	ftp://ftp.ncbi.nlm.nih.gov/genomes/all/GCA/001/710/615/GCA_001710615.1_ASM171061v1/GCA_001710615.1_ASM171061v1_genomic.fna.gz	MDQK01
8	BCW_2409	missing	unknown	unknown	unknown	812131	3357084	20	2977522	37.88	433481	ftp://ftp.ncbi.nlm.nih.gov/genomes/all/GCA/001/758/905/GCA_001758905.1_ASM175890v1/GCA_001758905.1_ASM175890v1_genomic.fna.gz
9	BCW_3918	missing	unknown	unknown	unknown	845891	3359270	17	2889824	37.90	685257	ftp://ftp.ncbi.nlm.nih.gov/genomes/all/GCA/001/825/975/GCA_001825975.1_ASM182597v1/GCA_001825975.1_ASM182597v1_genomic.fna.gz
10	BCW_3928	missing	unknown	unknown	unknown	846001	3359280	23	3122409	37.92	435234	ftp://ftp.ncbi.nlm.nih.gov/genomes/all/GCA/001/826/185/GCA_001826185.1_ASM182618v1/GCA_001826185.1_ASM182618v1_genomic.fna.gz
11	BCW_3929	missing	unknown	unknown	unknown	845991	3357919	21	2950233	37.87	476611	ftp://ftp.ncbi.nlm.nih.gov/genomes/all/GCA/001/826/165/GCA_001826165.1_ASM182616v1/GCA_001826165.1_ASM182616v1_genomic.fna.gz
12	BCW_4289	missing	unknown	unknown	unknown	846521	3358017	15	2947025	37.87	510903	ftp://ftp.ncbi.nlm.nih.gov/genomes/all/GCA/001/827/215/GCA_001827215.1_ASM182721v1/GCA_001827215.1_ASM182721v1_genomic.fna.gz
13	BCW_4298	missing	unknown	unknown	unknown	846601	3358026	16	2985857	37.88	729187	ftp://ftp.ncbi.nlm.nih.gov/genomes/all/GCA/001/827/375/GCA_001827375.1_ASM182737v1/GCA_001827375.1_ASM182737v1_genomic.fna.gz
14	BCW_4783	missing	unknown	unknown	unknown	846951	3358322	19	2938896	37.87	477270	ftp://ftp.ncbi.nlm.nih.gov/genomes/all/GCA/001/828/095/GCA_001828095.1_ASM182809v1/GCA_001828095.1_ASM182809v1_genomic.fna.gz
15	C1-387	food	food	USA	1999	45481	2203127	1	2988947	37.97	2988947	ftp://ftp.ncbi.nlm.nih.gov/genomes/all/GCA/000/438/605/GCA_000438605.1_ASM43860v1/GCA_000438605.1_ASM43860v1_genomic.fna.gz	C1-387
16	CDL65	food	food	unknown	unknown			110	3052261	38.39	543339		CDL65
17	CDL69	food	food	unknown	unknown			69	3057911	37.89	124757		CDL69
18	CDPHFDLB-F07F-672	onions	food	USA	2007	1296331	7204969	20	2933568	37.87	434456	ftp://ftp.ncbi.nlm.nih.gov/genomes/all/GCA/002/490/225/GCA_002490225.1_ASM249022v1/GCA_002490225.1_ASM249022v1_genomic.fna.gz	NYQY01
19	CDPHFDLB-F12M00816	environmental swabs	food processing environment	USA	2012	1296221	3462205	37	3023033	37.86	160005	ftp://ftp.ncbi.nlm.nih.gov/genomes/all/GCA/002/490/005/GCA_002490005.1_ASM249000v1/GCA_002490005.1_ASM249000v1_genomic.fna.gz
20	CDPHFDLB-F12M00817	environmental swabs	food processing environment	USA	2012	1296251	3462206	19	2934323	37.87	511221	ftp://ftp.ncbi.nlm.nih.gov/genomes/all/GCA/002/490/045/GCA_002490045.1_ASM249004v1/GCA_002490045.1_ASM249004v1_genomic.fna.gz	NYQQ01
21	CDPHFDLB-F12M00821	environmental swabs	food processing environment	USA	2012	1296231	3462207	19	2934531	37.87	511221	ftp://ftp.ncbi.nlm.nih.gov/genomes/all/GCA/002/490/015/GCA_002490015.1_ASM249001v1/GCA_002490015.1_ASM249001v1_genomic.fna.gz
22	CDPHFDLB-F12M00823	environmental swabs	food processing environment	USA	2012	1296211	3462208	22	3023657	37.86	291526	ftp://ftp.ncbi.nlm.nih.gov/genomes/all/GCA/002/489/985/GCA_002489985.1_ASM248998v1/GCA_002489985.1_ASM248998v1_genomic.fna.gz
23	CDPHFDLB-F12M00826	environmental swabs	food processing environment	USA	2012	1296191	3462209	24	3024474	37.86	434832	ftp://ftp.ncbi.nlm.nih.gov/genomes/all/GCA/002/489/955/GCA_002489955.1_ASM248995v1/GCA_002489955.1_ASM248995v1_genomic.fna.gz
24	CDPHFDLB-F12M00827	environmental swabs	food processing environment	USA	2012	1296181	3462210	22	3024591	37.86	511221	ftp://ftp.ncbi.nlm.nih.gov/genomes/all/GCA/002/489/915/GCA_002489915.1_ASM248991v1/GCA_002489915.1_ASM248991v1_genomic.fna.gz
25	CDPHFDLB-F12M00828	environmental swabs	food processing environment	USA	2012	1296201	3462211	22	3024764	37.86	511221	ftp://ftp.ncbi.nlm.nih.gov/genomes/all/GCA/002/489/945/GCA_002489945.1_ASM248994v1/GCA_002489945.1_ASM248994v1_genomic.fna.gz
26	CDPHFDLB-F12M00829	environmental swabs	food processing environment	USA	2012	1296161	3462212	56	3031531	37.89	228901	ftp://ftp.ncbi.nlm.nih.gov/genomes/all/GCA/002/489/885/GCA_002489885.1_ASM248988v1/GCA_002489885.1_ASM248988v1_genomic.fna.gz
27	CDPHFDLB-F12M00831	environmental swabs	food processing environment	USA	2012	1296171	3462214	20	3023966	37.86	511221	ftp://ftp.ncbi.nlm.nih.gov/genomes/all/GCA/002/489/905/GCA_002489905.1_ASM248990v1/GCA_002489905.1_ASM248990v1_genomic.fna.gz
28	CDPHFDLB-F12M00833	environmental swabs	food processing environment	USA	2012	1296151	3462194	39	2939034	37.89	473485	ftp://ftp.ncbi.nlm.nih.gov/genomes/all/GCA/002/489/855/GCA_002489855.1_ASM248985v1/GCA_002489855.1_ASM248985v1_genomic.fna.gz
29	CDPHFDLB-F12M00834	environmental swabs	food processing environment	USA	2012	1296141	3462195	27	3025013	37.86	321504	ftp://ftp.ncbi.nlm.nih.gov/genomes/all/GCA/002/489/845/GCA_002489845.1_ASM248984v1/GCA_002489845.1_ASM248984v1_genomic.fna.gz	NYSG01
30	CDPHFDLB-F12M00835	environmental swabs	food processing environment	USA	2012	1296131	3462196	21	3024366	37.86	469899	ftp://ftp.ncbi.nlm.nih.gov/genomes/all/GCA/002/489/825/GCA_002489825.1_ASM248982v1/GCA_002489825.1_ASM248982v1_genomic.fna.gz	NYQH01
31	CDPHFDLB-F12M00836	environmental swabs	food processing environment	USA	2012	1296121	3462197	37	2937503	37.88	217762	ftp://ftp.ncbi.nlm.nih.gov/genomes/all/GCA/002/489/805/GCA_002489805.1_ASM248980v1/GCA_002489805.1_ASM248980v1_genomic.fna.gz	NYQG01
32	CDPHFDLB-F12M00837	environmental swabs	food processing environment	USA	2012	1296091	3462198	38	2938654	37.89	511944	ftp://ftp.ncbi.nlm.nih.gov/genomes/all/GCA/002/489/735/GCA_002489735.1_ASM248973v1/GCA_002489735.1_ASM248973v1_genomic.fna.gz
33	CDPHFDLB-F12M00838	environmental swabs	food processing environment	USA	2012	1296081	3462199	24	3024219	37.86	292404	ftp://ftp.ncbi.nlm.nih.gov/genomes/all/GCA/002/489/725/GCA_002489725.1_ASM248972v1/GCA_002489725.1_ASM248972v1_genomic.fna.gz
34	CDPHFDLB-F12M00839	environmental swabs	food processing environment	USA	2012	1296101	3462200	23	3024715	37.86	511221	ftp://ftp.ncbi.nlm.nih.gov/genomes/all/GCA/002/489/765/GCA_002489765.1_ASM248976v1/GCA_002489765.1_ASM248976v1_genomic.fna.gz	NYQD01
35	CDPHFDLB-F12M00869a	environmental swabs	food processing environment	USA	2012	1296111	3462201	100	3042875	37.92	217762	ftp://ftp.ncbi.nlm.nih.gov/genomes/all/GCA/002/489/775/GCA_002489775.1_ASM248977v1/GCA_002489775.1_ASM248977v1_genomic.fna.gz
36	CDPHFDLB-F12M00869b	environmental swabs	food processing environment	USA	2012	1296071	3464913	53	3017432	37.89	116735	ftp://ftp.ncbi.nlm.nih.gov/genomes/all/GCA/002/489/675/GCA_002489675.1_ASM248967v1/GCA_002489675.1_ASM248967v1_genomic.fna.gz
37	CDPHFDLB-F12M00922	onion waste	food	USA	2012	1296061	3462202	27	3022262	37.87	362921	ftp://ftp.ncbi.nlm.nih.gov/genomes/all/GCA/002/489/655/GCA_002489655.1_ASM248965v1/GCA_002489655.1_ASM248965v1_genomic.fna.gz
38	CDPHFDLB-F12M00923	onion waste	food	USA	2012	1296051	3462203	24	3025306	37.86	511221	ftp://ftp.ncbi.nlm.nih.gov/genomes/all/GCA/002/489/665/GCA_002489665.1_ASM248966v1/GCA_002489665.1_ASM248966v1_genomic.fna.gz
39	CDPHFDLB-F12M00925	onion waste	food	USA	2012	1296041	3462204	19	2934407	37.87	511221	ftp://ftp.ncbi.nlm.nih.gov/genomes/all/GCA/002/489/645/GCA_002489645.1_ASM248964v1/GCA_002489645.1_ASM248964v1_genomic.fna.gz
40	CDPHFDLB-F15M04188-E024	environmental swabs	food processing environment	USA	2015	1295301	4338344	126	2882428	38.00	38045	ftp://ftp.ncbi.nlm.nih.gov/genomes/all/GCA/002/488/165/GCA_002488165.1_ASM248816v1/GCA_002488165.1_ASM248816v1_genomic.fna.gz
41	CDPHFDLB-F15M04188-E024-2	environmental swabs	food processing environment	USA	2015	1295281	4364605	70	2921212	37.92	74906	ftp://ftp.ncbi.nlm.nih.gov/genomes/all/GCA/002/488/125/GCA_002488125.1_ASM248812v1/GCA_002488125.1_ASM248812v1_genomic.fna.gz
42	CDPHFDLB-F1601030-027-E110B1	casing	food	USA	2016	1295161	4437626	16	2941412	37.86	442255	ftp://ftp.ncbi.nlm.nih.gov/genomes/all/GCA/002/487/875/GCA_002487875.1_ASM248787v1/GCA_002487875.1_ASM248787v1_genomic.fna.gz
43	CDPHFDLB-F1601030-027-E110B2	casing	food	USA	2016	1295151	4437627	22	2941488	37.86	263843	ftp://ftp.ncbi.nlm.nih.gov/genomes/all/GCA/002/487/865/GCA_002487865.1_ASM248786v1/GCA_002487865.1_ASM248786v1_genomic.fna.gz
44	CFSAN007544	swab	food processing environment	USA	2013	PA_CFSAN007544		110	3024447	37.93	58109		REYE01
45	CFSAN012529	other fully cooked not sliced product	food	USA	2014	2003651	2781131	14	2929410	37.87	511546	ftp://ftp.ncbi.nlm.nih.gov/genomes/all/GCA/003/608/625/GCA_003608625.1_ASM360862v1/GCA_003608625.1_ASM360862v1_genomic.fna.gz	QUQI01
46	CFSAN013586	environmental: non-food-contact surface	food processing environment	USA	2013	2003631	2849526	18	2981484	37.94	477380	ftp://ftp.ncbi.nlm.nih.gov/genomes/all/GCA/003/608/565/GCA_003608565.1_ASM360856v1/GCA_003608565.1_ASM360856v1_genomic.fna.gz	QUPV01
47	CFSAN028415	bbq pork	food	USA	2003-11-12	PD_CFSAN028415		30	3135945	37.90	285603		QOTG01
48	CFSAN028460	smoked turkey breast	food	USA	2015-01-01	PD_CFSAN028460		27	3178700	37.92	375844		QOTE01
49	CFSAN028538	non-food-contact surface	food processing environment	USA	2014-01-01	PD_CFSAN028538		22	3028574	37.84	512864		QXDW01
50	CFSAN028542	environmental: non-food-contact surface	food processing environment	USA	2014	2003891	3285113	34	3015760	37.84	274358	ftp://ftp.ncbi.nlm.nih.gov/genomes/all/GCA/003/609/095/GCA_003609095.1_ASM360909v1/GCA_003609095.1_ASM360909v1_genomic.fna.gz	QUQD01
51	CFSAN045864	salami	food	Italy	2014	1314791	4599967	22	2844732	37.90	438386	ftp://ftp.ncbi.nlm.nih.gov/genomes/all/GCA/002/527/135/GCA_002527135.1_ASM252713v1/GCA_002527135.1_ASM252713v1_genomic.fna.gz	NXWX01
52	CFSAN049241	blood	clinical	Italy	2014	1271661	4958344	16	2921662	37.92	685401	ftp://ftp.ncbi.nlm.nih.gov/genomes/all/GCA/002/445/055/GCA_002445055.1_CFSAN049241/GCA_002445055.1_CFSAN049241_genomic.fna.gz	NYHV01
53	CFSAN049244	blood	clinical	Italy	2014	1271281	4958347	18	3003301	37.91	600853	ftp://ftp.ncbi.nlm.nih.gov/genomes/all/GCA/002/444/295/GCA_002444295.1_CFSAN049244/GCA_002444295.1_CFSAN049244_genomic.fna.gz	NYHS01
54	CFSAN049269	blood	clinical	Italy	2013	1271531	4958377	16	3011276	37.90	601555	ftp://ftp.ncbi.nlm.nih.gov/genomes/all/GCA/002/444/795/GCA_002444795.1_CFSAN049269/GCA_002444795.1_CFSAN049269_genomic.fna.gz	NYGT01
55	CFSAN049276	blood	clinical	Italy	2014	1271061	4958384	22	2924969	37.92	488751	ftp://ftp.ncbi.nlm.nih.gov/genomes/all/GCA/002/443/865/GCA_002443865.1_CFSAN049276/GCA_002443865.1_CFSAN049276_genomic.fna.gz	NYGM01
56	CFSAN049281	blood/CSF	clinical	Italy	2014	1271031	4958389	19	2913907	37.87	521447	ftp://ftp.ncbi.nlm.nih.gov/genomes/all/GCA/002/443/795/GCA_002443795.1_CFSAN049281/GCA_002443795.1_CFSAN049281_genomic.fna.gz	NYGH01
57	CFSAN049294	blood	clinical	Italy	2014	1270961	4958402	22	2924576	37.93	466943	ftp://ftp.ncbi.nlm.nih.gov/genomes/all/GCA/002/443/655/GCA_002443655.1_CFSAN049294/GCA_002443655.1_CFSAN049294_genomic.fna.gz	NYFU01
58	CFSAN049301	missing	unknown	Italy	2014	1271411	4958409	17	2917535	37.91	684541	ftp://ftp.ncbi.nlm.nih.gov/genomes/all/GCA/002/444/555/GCA_002444555.1_CFSAN049301/GCA_002444555.1_CFSAN049301_genomic.fna.gz	NYFN01
59	CFSAN049302	missing	unknown	Italy	2014	1270941	4958410	250	3098334	37.69	572394	ftp://ftp.ncbi.nlm.nih.gov/genomes/all/GCA/002/443/525/GCA_002443525.1_CFSAN049302/GCA_002443525.1_CFSAN049302_genomic.fna.gz	NYFM01
60	CFSAN049317	blood/CSF	clinical	Italy	2014	1271371	4958425	16	2927137	37.91	488872	ftp://ftp.ncbi.nlm.nih.gov/genomes/all/GCA/002/444/485/GCA_002444485.1_CFSAN049317/GCA_002444485.1_CFSAN049317_genomic.fna.gz	NYEX01
61	CFSAN075783	plain cream cheese spread	food	USA	2018			27	3033119	37.87	434105		RCQX01
62	FDA00005279	environmental swabs	food processing environment	USA	2012			32	3063192	37.85	292113		RCQP01
63	FDA00005305	environmental swabs	food processing environment	USA	2014			29	3170827	37.82	495733		REIY01
64	FDA00007035	environmental swabs	food processing environment	USA	2011			20	3018264	37.81	515989		REVJ01
65	FDA00007713	crawfish, freshwater	food	USA	2007			97	2934839	37.93	61291		RENS01
66	Finland 1998	unknown	unknown	Finland	1998			1	2874431	38.05	2874431	ftp://ftp.ncbi.nlm.nih.gov/genomes/all/GCA/000/168/595/GCA_000168595.2_ASM16859v2/GCA_000168595.2_ASM16859v2_genomic.fna.gz
67	FLAG-19795	turkey breast sandwich	food	USA	2001			133	3162798	37.84	194462		REHU01
68	FLAG-41742	seafood salad	food	USA	2018			24	3049536	37.86	434105		REKM01
69	FLAG-41921	environmental sponge	food processing environment	USA	2018			46	3082236	37.82	180321		REKJ01
70	FLAG-41923	environmental sponge	food processing environment	USA	2018			28	3031936	37.88	223529		REKN01
71	FLAG-41924	environmental sponge	food processing environment	USA	2018			56	3053474	37.85	106391		REKL01
72	FLAG-41927	environmental sponge	food processing environment	USA	2018			51	3048090	37.85	132001		REKQ01
73	FLAG-41928	environmental sponge	food processing environment	USA	2018			50	3037420	37.85	152146		REKO01
74	FLAG-41996	environmental sponge	food processing environment	USA	2018			48	3032521	37.86	191255		REKR01
75	FLAG-41999	environmental sponge	food processing environment	USA	2018			34	3084215	37.83	228550		REKP01
76	FORC_057	unknown	unknown	South Korea	2012	2197741	6625636	1	2965849	37.97	2965849	ftp://ftp.ncbi.nlm.nih.gov/genomes/all/GCA/003/999/665/GCA_003999665.1_ASM399966v1/GCA_003999665.1_ASM399966v1_genomic.fna.gz
77	FRR B 2942	dairy	food	Australia	2009	1084011	6472820	33	2935819	37.86	434356	ftp://ftp.ncbi.nlm.nih.gov/genomes/all/GCA/002/114/795/GCA_002114795.1_ASM211479v1/GCA_002114795.1_ASM211479v1_genomic.fna.gz
78	FRR B 2946	dairy	food	Australia	2010	1084001	6472821	32	2899472	37.88	545176	ftp://ftp.ncbi.nlm.nih.gov/genomes/all/GCA/002/114/765/GCA_002114765.1_ASM211476v1/GCA_002114765.1_ASM211476v1_genomic.fna.gz
79	FSIS11810930	RTE product	food	USA	2018			128	3064001	37.91	52323		RCRM01
80	FSIS21821879	RTE product	food	USA	2018			107	3047217	37.95	69181		QZOJ01
81	FSIS31800846	environmental: food-contact surface	food processing environment	USA	2018			22	3118031	37.85	510372		RERJ01
82	FSLC1-051	human blood, 62 years, male, septicemia	clinical	USA	1998			27	3005044	37.82	323352		REUC01
83	HPB2863_1	unknown	unknown	unknown	unknown	1103991	5301536	10	2847527	37.93	685302	ftp://ftp.ncbi.nlm.nih.gov/genomes/all/GCA/002/144/215/GCA_002144215.1_ASM214421v1/GCA_002144215.1_ASM214421v1_genomic.fna.gz
84	L23-13	clinical	clinical	Austria	2013			32	3006418	37.81	198920		L23-13
85	L6-13	clinical	clinical	Austria	2013			25	3005715	37.82	428924		L6-13
86	LM-F-24	beef	food	Canada	2010	1735411	8801547	25	2912688	37.86	343672	ftp://ftp.ncbi.nlm.nih.gov/genomes/all/GCA/003/191/365/GCA_003191365.1_ASM319136v1/GCA_003191365.1_ASM319136v1_genomic.fna.gz
87	LM05-00065	unknown	unknown	unknown	unknown	643481	4449338	20	2966774	37.83	424919	ftp://ftp.ncbi.nlm.nih.gov/genomes/all/GCA/001/564/515/GCA_001564515.1_LM05-00065_assembly/GCA_001564515.1_LM05-00065_assembly_genomic.fna.gz	CYUR01
88	LM08-00235	unknown	unknown	unknown	unknown	643851	4449375	22	3027089	37.84	510794	ftp://ftp.ncbi.nlm.nih.gov/genomes/all/GCA/001/565/255/GCA_001565255.1_LM08-00235_assembly/GCA_001565255.1_LM08-00235_assembly_genomic.fna.gz	CYWF01
89	Lm10	food processing environment	food processing environment	Canada	2009			1	3101239	37.97	3101239	ftp://ftp.ncbi.nlm.nih.gov/genomes/all/GCA/001/709/685/GCA_001709685.1_ASM170968v1/GCA_001709685.1_ASM170968v1_assembly_genomic.fna.gz	MDMF01
90	Lm16	pork sausage	food	Brazil	2003			19	2888762	37.92	685637	ftp://ftp.ncbi.nlm.nih.gov/genomes/all/GCA/002/966/935/GCA_002966935.1_ASM296693v1/GCA_002966935.1_ASM296693v1_assembly_genomic.fna.gz	Lm16
91	Lm232	sporadic listeriosis case	clinical	Switzerland	2006	785711	5410727	28	2970422	37.86	476930	ftp://ftp.ncbi.nlm.nih.gov/genomes/all/GCA/001/711/295/GCA_001711295.1_ASM171129v1/GCA_001711295.1_ASM171129v1_genomic.fna.gz	MDPS01
92	Lm32	food processing environment	food processing environment	Canada	2009			14	2939013	37.85	735273	ftp://ftp.ncbi.nlm.nih.gov/genomes/all/GCA/001/710/925/GCA_001710925.1_ASM171092v1/GCA_001710925.1_ASM171092v1_assembly_genomic.fna.gz	MDPO01
93	LmNG3	unknown	unknown	unknown	unknown	1559801	6661996	28	2932865	37.86	510628	ftp://ftp.ncbi.nlm.nih.gov/genomes/all/GCA/900/174/575/GCA_900174575.1_LmNG3/GCA_900174575.1_LmNG3_genomic.fna.gz	FWPS01
94	MRL-14-00459	human	clinical	Austria	2014			15	2919307	37.88	565134		MRL-1400459
95	MRL-14-00747	human	clinical	Austria	2014			100	2987154	37.93	58030		MRL-1400747
96	MRL-15-00934	clinical	clinical	Austria	2015			56	3014892	37.92	109711		MRL-15-00934
97	MRL-16-00194	food	food	Austria	2016			227	2898292	37.92	23934		MRL-16-00194
98	MRL-16-00520	food	food	Austria	2016			26	2894093	37.97	488899		MRL-16-00520
99	MRL-17-00171	clinical	clinical	Austria	2017			17	2934109	37.88	543752		MRL-17-00171
100	MRL-17-00327	food	food	Austria	2017			20	2965791	37.87	476979		MRL-17-00327
101	MRL-17-00443	clinical	clinical	Austria	2017			81	2999831	37.82	69803		MRL-17-00443
102	MRL-17-01328	clinical	clinical	Austria	2017			49	2897233	37.92	103629		MRL-17-01328
103	N12-1917	blood	clinical	Switzerland	2012	1989171	9947953	12	2894862	37.90	685732	ftp://ftp.ncbi.nlm.nih.gov/genomes/all/GCA/003/588/365/GCA_003588365.1_ASM358836v1/GCA_003588365.1_ASM358836v1_genomic.fna.gz	QYFM01
104	N13-0771	blood	clinical	Switzerland	2013	1988951	9947980	12	2855093	37.93	685732	ftp://ftp.ncbi.nlm.nih.gov/genomes/all/GCA/003/588/045/GCA_003588045.1_ASM358804v1/GCA_003588045.1_ASM358804v1_genomic.fna.gz	QYEL01
105	N13-1187	meat	food	Switzerland	2014	1988811	9947992	12	2886764	37.91	685730	ftp://ftp.ncbi.nlm.nih.gov/genomes/all/GCA/003/587/825/GCA_003587825.1_ASM358782v1/GCA_003587825.1_ASM358782v1_genomic.fna.gz	QYDZ01
106	N13-2046	poultry	food	Switzerland	2015	1988651	9948005	12	2931494	37.87	729124	ftp://ftp.ncbi.nlm.nih.gov/genomes/all/GCA/003/587/605/GCA_003587605.1_ASM358760v1/GCA_003587605.1_ASM358760v1_genomic.fna.gz	QYDM01
107	NRRL B-33441	bbq pork	food	USA	2003	2003751	3277701	30	3135945	37.90	285603	ftp://ftp.ncbi.nlm.nih.gov/genomes/all/GCA/003/608/835/GCA_003608835.1_ASM360883v1/GCA_003608835.1_ASM360883v1_genomic.fna.gz
108	NRRL B-33881	smoked turkey breast	food	USA	unknown	2003721	3277793	27	3178700	37.92	375844	ftp://ftp.ncbi.nlm.nih.gov/genomes/all/GCA/003/608/735/GCA_003608735.1_ASM360873v1/GCA_003608735.1_ASM360873v1_genomic.fna.gz
109	P06_14	food	food	Brazil	2013			38	2970699	37.96	576879		P06_14
110	P12_10	food	food	Turkey	unknown			51	2944502	37.94	184875		P12_10
111	PNUSAL000037	blood	clinical	unkown	2016	2002871	2265469	23	2932926	37.88	510999	ftp://ftp.ncbi.nlm.nih.gov/genomes/all/GCA/003/607/055/GCA_003607055.1_ASM360705v1/GCA_003607055.1_ASM360705v1_genomic.fna.gz	QXLG01
112	PNUSAL000166	blood	clinical	USA	2017	2002751	2351420	21	3019637	37.86	510134	ftp://ftp.ncbi.nlm.nih.gov/genomes/all/GCA/003/606/815/GCA_003606815.1_ASM360681v1/GCA_003606815.1_ASM360681v1_genomic.fna.gz	QXKQ01
113	PNUSAL000195	blood	clinical	USA	2018	2002721	2358135	25	2926860	37.86	476933	ftp://ftp.ncbi.nlm.nih.gov/genomes/all/GCA/003/606/755/GCA_003606755.1_ASM360675v1/GCA_003606755.1_ASM360675v1_genomic.fna.gz	QXKN01
114	PNUSAL000391	blood	clinical	USA	2019	2002601	2402784	19	2938303	37.84	511433	ftp://ftp.ncbi.nlm.nih.gov/genomes/all/GCA/003/606/515/GCA_003606515.1_ASM360651v1/GCA_003606515.1_ASM360651v1_genomic.fna.gz	QXJV01
115	PNUSAL000414	blood	clinical	USA	2012	2002581	2422940	23	3020135	37.86	509997	ftp://ftp.ncbi.nlm.nih.gov/genomes/all/GCA/003/606/455/GCA_003606455.1_ASM360645v1/GCA_003606455.1_ASM360645v1_genomic.fna.gz	QXJS01
116	PNUSAL003905	blood	clinical	USA	2018			93	2947450	37.90	67579		RCPL01
117	PNUSAL004017	stool	clinical	USA	2018			16	2976748	37.84	727832		RCPH01
118	PNUSAL004039	blood	clinical	USA	2018			175	2952026	38.07	35002		QZQS01
119	PNUSAL004096	blood	clinical	USA	2018			91	2975566	37.90	69194		REMG01
120	PNUSAL004098	body fluid	clinical	USA	2018			21	2996850	37.84	424068		REMK01
121	PNUSAL004148	body fluid	clinical	USA	2018			24	3133405	37.85	441848		REQH01
122	PNUSAL004228	blood	clinical	USA	2018			22	2912397	37.90	293032		REYT01
123	PNUSAL004252	blood	clinical	USA	2018			26	2953853	37.86	434104		REZI01
124	PNUSAL004268	blood	clinical	USA	2018			51	2956214	37.88	112654		RFAF01
125	PNUSAL004470	blood	clinical	USA	2018			69	3009640	37.87	92092		ROMP01
126	Ro05	smoked salmon	food	Republic of Moldova	2012			152	3063567	38.07	56185		Ro05
127	Ro07	fish with spices	food	Republic of Moldova	2012			203	3064181	38.14	34549		Ro07
128	Ro09	fish in oil with herbs	food	Republic of Moldova	2012			94	2997747	38.08	173574		Ro09
129	Ro15	Herring with spices	food	Republic of Moldova	2013			168	3069348	38.04	40164		Ro13
130	SLCC0538	clincial	clincial	Canada	1957			24	2891044	37.90	513002		SLCC0538
