# Supplementary material for: Virulence characterization and comparative genomics of Listeria monocytogenes sequence type 155 strains
Source: BMC Genomics. 2020 Nov 30;21:847. doi: 10.1186/s12864-020-07263-w (PMC7708227; doi:10.1186/s12864-020-07263-w)
Supplement: Supplementary file 3 — Additional file 3. Table S3. [file 12864_2020_7263_MOESM3_ESM.xlsx]

## Sheet: virulence genes
Table S3. Virulence genes used for analysis in this study
	gene		locus tag	strain	function	reference
1	actA	LIPI-1	lmo0204	EGD-e	actin-assembly inducing protein precursor	Pathogenicity islands and virulence evolution in Listeria, Vázquez-Boland et al. 2001
2	hly	LIPI-1	lmo0202	EGD-e	listeriolysin O precursor	Pathogenicity islands and virulence evolution in Listeria, Vázquez-Boland et al. 2001
3	mpl	LIPI-1	lmo0203	EGD-e	zinc metalloproteinase precursor	Pathogenicity islands and virulence evolution in Listeria, Vázquez-Boland et al. 2001
4	plcA	LIPI-1	lmo0201	EGD-e	phosphatidylinositol-specific phospholipase c	Pathogenicity islands and virulence evolution in Listeria, Vázquez-Boland et al. 2001
5	plcB	LIPI-1	lmo0205	EGD-e	phospholipase c	Pathogenicity islands and virulence evolution in Listeria, Vázquez-Boland et al. 2001
6	prfA	LIPI-1	lmo0200	EGD-e	listeriolysin positive regulatory protein	Pathogenicity islands and virulence evolution in Listeria, Vázquez-Boland et al. 2001
7	llsA	LIPI-3	LMOf2365_1112	F2365		Listeriolysin S, a novel peptide haemolysin associated with a subset of lineage I Listeria monocytogenes, Cotter et al. 2008
8	llsB	LIPI-3	LMOf2365_1116	F2365		Listeriolysin S, a novel peptide haemolysin associated with a subset of lineage I Listeria monocytogenes, Cotter et al. 2008
9	llsD	LIPI-3	LMOf2365_1118	F2365		Listeriolysin S, a novel peptide haemolysin associated with a subset of lineage I Listeria monocytogenes, Cotter et al. 2008
10	llsG	LIPI-3	LMOf2365_1113	F2365		Listeriolysin S, a novel peptide haemolysin associated with a subset of lineage I Listeria monocytogenes, Cotter et al. 2008
11	llsH	LIPI-3	LMOf2365_1114	F2365		Listeriolysin S, a novel peptide haemolysin associated with a subset of lineage I Listeria monocytogenes, Cotter et al. 2008
12	llsP	LIPI-3	LMOf2365_1119	F2365		Listeriolysin S, a novel peptide haemolysin associated with a subset of lineage I Listeria monocytogenes, Cotter et al. 2008
13	llsX	LIPI-3	LMOf2365_1115	F2365		Listeriolysin S, a novel peptide haemolysin associated with a subset of lineage I Listeria monocytogenes, Cotter et al. 2008
14	llsY	LIPI-3	LMOf2365_1117	F2365		Listeriolysin S, a novel peptide haemolysin associated with a subset of lineage I Listeria monocytogenes, Cotter et al. 2008
15	Lm4b_02324	LIPI-4	Lm4b_02324	CLIP 80459	maltose-6'-phospho-glucosidase	Uncovering Listeria monocytogenes hypervirulence by harnessing its biodiversity, Maury et al. 2016
16	Lm4b_02325	LIPI-4	Lm4b_02325	CLIP 80459	transcription antiterminator of the BglG family	Uncovering Listeria monocytogenes hypervirulence by harnessing its biodiversity, Maury et al. 2016
17	Lm4b_02326	LIPI-4	Lm4b_02326	CLIP 80459	hypothetical protein	Uncovering Listeria monocytogenes hypervirulence by harnessing its biodiversity, Maury et al. 2016
18	Lm4b_02329	LIPI-4	Lm4b_02329	CLIP 80459	membrane permease EII subunit IIC	Uncovering Listeria monocytogenes hypervirulence by harnessing its biodiversity, Maury et al. 2016
19	agrA		lmo0051	EGD-e	accessory gene regulator protein A	Identification of the agr locus of Listeria monocytogenes: role in bacterial virulence, Autret et al. 2003
20	ami		lmo2558	EGD-e	autolysin, amidase	The autolysin Ami contributes to the adhesion of Listeria monocytogenes to eukaryotic cells via its cell wall anchor, Milohanic et al. 2001
21	aut		lmo1076	EGD-e	N-acetylmuramoyl-L-alanine amidase	Auto, a surface associated autolysin of Listeria monocytogenes required for entry into eukaryotic cells and virulence, Cabanes et al. 2004
22	bilE		lmo1421	EGD-e	bile acid hydrolase	SigB-dependent expression patterns of compatible solute transporter genes opuCA and lmo1421 and the conjugated bile salt hydrolase gene bsh in Listeria monocytogenes, Sue et al. 2003
23	bsh		lmo2067	EGD-e	bile salt hydrolase	Listeria monocytogenes bile salt hydrolase is a PrfA-regulated virulence factor involved in the intestinal and hepatic phases of listeriosis, Dussurget et al. 2002
24	chiA		lmo1883	EGD-e	chitinase	Chitin hydrolysis by Listeria spp., including L. monocytogenes, Leisner et al. 2008
25	clpB		lmo2206	EGD-e	ATP-dependent Clp protease proteolytic subunit	ClpB, a novel member of the Listeria monocytogenes CtsR regulon, is involved in virulence but not in general stress tolerance, Chastanet et al. 2004
26	clpC		lmo0232	EGD-e	endopeptidase Clp ATP-binding chain C	ClpC ATPase is required for cell adhesion and invasion of Listeria monocytogenes, Nair et al. 2000
27	clpE		lmo0997	EGD-e	ATP-dependent protease	ClpE, a novel member of the HSP100 family, is involved in cell division and virulence of Listeria monocytogenes, Nair et al. 1999
28	clpP		lmo2468	EGD-e	ATP-dependent Clp protease proteolytic subunit	The ClpP serine protease is essential for the intracellular parasitism and virulence of Listeria moncoytogenes, Gaillot et al. 2000
29	codY		lmo1280	EGD-e	transcriptional repressor	Characterization of relA and codY mutants of Listeria monocytogenes: identification of the CodY regulon and its role in virulence, Bennett et al. 2007
30	ctaP		lmo0135	EGD-e	multifunctional cysteine transport-associated protein	Listeria monocytogenes CtaP is a multifunctional custeine transport-associated protein required for bacterial pathogenesis, Xayarath et al. 2009
31	ctsR		lmo0229	EGD-e	transcriptional regulator	The CtsR regulator of Listeria monocytogenes contains a variant glycine repeat region that affects piezotolerance, stress resistance, motility and virulence, Karatzas et al. 2003
32	dal		lmo0886	EGD-e	alanine racemase	Pathogenicity and immunogenicity of a Listeria monocytogenes that requires D-alanine for growth, Thompson et al. 1998
33	degU		lmo2515	EGD-e	DNA-binding response regulator	Characterization of DegU, a response regulator in Listeria monocytogenes, involved in regulation of motility and contributes to virulence, Kndusen, Olsen, Dons 2004
34	dltA		lmo0974	EGD-e	D-alanine-poly(phosphoribitol) ligase subunit 1	Formation of D-alanyl-lipoteichoic acid is required for adhesion and virulence of Listeria monocytogenes, Abachin et al. 2002
35	fbpA		lmo1829	EGD-e	fibronectin binding protein A	FbpA, a novel multifunctional R virulence factor, Dramsi et al. 2004
36	flaA		lmo0690	EGD-e	flagellin	Role of flagellin and the two-component CheA/CheY system of Listeria moncoytogenes in host cell invasion and virulence, Dons et al. 2004
37	flgC		lmo0711	EGD-e	flagellar basal body rod protein	Response regulator DegU of Listeria monocytogenes regulates the expression of flagella-specific genes, Williams et al. 2005
38	flgE		lmo0697	EGD-e	flagellar hook protein	Response regulator DegU of Listeria monocytogenes regulates the expression of flagella-specific genes, Williams et al. 2005
39	fri		lmo0943	EGD-e	non-heme iron-binding ferritin	Listeria monocytogenes ferritin protects against multiple stresses and is required for virulence, Dussurget et al. 2005
40	fur		lmo1956	EGD-e	transcriptional regulator	Disruption of putative regulatory loci in Listeria monocytogenes demonstrates a significant role for Fur and PerR in virulence, Rea et al. 2004
41	gmaR		lmo0688	EGD-e	putative glycosyl transferases; flagella synthesis antirepressor	The MogR transcriptional repressor regulates non-hierarchal expression of flagellar motility genes and virulence in Listeria monocytogenes, Shen and Higgins 2006
42	gtcA		lmo2549	EGD-e	cell wall teichoic acid glycosylation protein	Cell wall teichoic acid glycosylation in Listeria monocytogenes serotype 4b requires gtcA, a novel, serogroup-specific gene, Promadej et al. 1999
43	hfq		lmo1295	EGD-e	RNA-binding host factor-1 protein	The RNA-binding protein Hfq of Listeria monocytogenes: role in stress tolerance and virulence, Christiansen et al. 2004
44	htrA		lmo0292	EGD-e	serine protease	Role for HtrA in stress induction and virulence potential in Listeria monocytogenes, Stack et al. 2005
45	iap		lmo0582	EGD-e	invasion-associated secreted endopeptidase	The iap gene of Listeria monocytogenes is essential for cell viability, and its gene product, p60, has bacteriolytic activity, Wuenscher et al. 1993
46	inlA		lmo0433	EGD-e	internalin A	Internalins: a complex family of leucine-rich repeat-containing proteins in Listeria monocytogenes, Bierne et al. 2007
47	inlB		lmo0434	EGD-e	internalin B	Internalins: a complex family of leucine-rich repeat-containing proteins in Listeria monocytogenes, Bierne et al. 2007
48	inlC		lmo1786	EGD-e	internalin C	Internalins: a complex family of leucine-rich repeat-containing proteins in Listeria monocytogenes, Bierne et al. 2007
49	inlC2		LMOf2365_0281	F2365	internalin C2	Internalins: a complex family of leucine-rich repeat-containing proteins in Listeria monocytogenes, Bierne et al. 2007
50	inlD		LMOf2365_0282	F2365	internalin D	Internalins: a complex family of leucine-rich repeat-containing proteins in Listeria monocytogenes, Bierne et al. 2007
51	inlF		lmo0409	EGD-e	internalin F	Internalins: a complex family of leucine-rich repeat-containing proteins in Listeria monocytogenes, Bierne et al. 2007
52	inlH		lmo0263	EGD-e	internalin H	Internalins: a complex family of leucine-rich repeat-containing proteins in Listeria monocytogenes, Bierne et al. 2007
53	inlJ		lmo2821	EGD-e	internalin J	Internalins: a complex family of leucine-rich repeat-containing proteins in Listeria monocytogenes, Bierne et al. 2007
54	inlK		lmo1290	EGD-e	internalin K	Internalins: a complex family of leucine-rich repeat-containing proteins in Listeria monocytogenes, Bierne et al. 2007
55	inlL		lmo2026	EGD-e	internalin L	InlL from Listeria monocytogenes is involved in biofilm formation and adhesion to mucin, Popowska et al. 2017
56	inlP1		LMQOC1_50018	QOC1	internalin P1	The novel internalins InlP1 and InlP4 and the internalin-like protein InlP3 enhance the pathogenicity of Listeria monocytogenes, Harter et al. 2019
57	inlP3		LMQOC1_50014	QOC1	internalin-like protein P3	The novel internalins InlP1 and InlP4 and the internalin-like protein InlP3 enhance the pathogenicity of Listeria monocytogenes, Harter et al. 2019
58	lap		lmo1634	EGD-e	bifunctional acetaldehyde-CoA/alcohol dehydrogenase, inducing intestinal barrier dysfunction for translocation	Listeria adhesion protein induces intestinal epithelial barrier dysfunction for bacterial translocation, Drolia et al. 2018
59	lapB		lmo1666	EGD-e	LPXTG surface adhesin required for entry into eukaryotic cells and virulence	LapB, a novel Listeria monocytogenes LPXTG surface adhesin, required for entry into eukaryotic cells and virulence, Reis et al. 2010
60	lgt		lmo2482	EGD-e	prolipoprotein diacylglyceryl transferase	Lipoproteins of Listeria monocytogenes are critical for virulence and TLR2-mediated immune activation, Machata et al. 2008
61	lipA		lmo1800	EGD-e	protein-tyrosine phosphatase	LipA, a tyrosine and lipid phosphatase involved in the virulence of Listeria monocytogenes, Kastner et al. 2011
62	lisR		lmo1377	EGD-e	two-component response regulator	Identification and disruption of lisRK, a genetic locus encoding a two-component signal transduction system involved in stress tolerance and virulence in Listeria monocytogenes, Cotter et al. 1999
63	lntA		lmo0438	EGD-e	nuclear targeted protein	A bacterial protein targets the BAHD1 chromatin complex to stimulate type III interferon response, Lebreton et al. 2011
64	lpeA		lmo1847	EGD-e	metal ABC transporter, lipoprotein promoting entry	Identification of LpeA, a PsaA-like membrane protein that promotes cell entry by Listeria monocytogenes, Réglier-Poupet et al. 2003
65	lplA1		lmo0931	EGD-e	lipoate-protein ligase	LplA1-dependent utilization of host lipoyl peptides enables Listeria cytosolic growth and virulence, Keeney, Stuckey O'Riordan 2007
66	lsp		lmo1844	EGD-e	lipoprotein signal peptidase	Maturation of lipoproteins by type II signal peptidase is required for phagosomal escape of Listeria monocytogenes, Réglier-Poupet et al. 2003
67	mogR		lmo0674	EGD-e	motility gene repressor	The MogR transcriptional repressor regulates non-hierarchal expression of flagellar motility genes and virulence in Listeria monocytogenes, Shen and Higgins 2006
68	mprF		lmo1695	EGD-e	lysylphosphatidylglycerol synthetase	The MprF protein is required for lysinylation of phospholipids in listerial membranes and confers resistance to cationic antimicrobial peptides (CAMPs) on Listeria monocytogenes, Thedieck et al. 2006
69	murA		lmo2526	EGD-e	peptidoglycan hydrolase	Identification and characterization of a peptidoglycan hydrolase, MurA, of Listeria monocytogenes, a muramidase needed for cell separation, Carroll et al. 2003
70	oatA		lmo1291	EGD-e	peptidoglycan O-acetyltransferase	OatA, a peptidoglycan O-acetyltransferase involved in Listeria monocytogenes immune escape, is critical for virulence, Aubry et al. 2011
71	oppA		lmo2196	EGD-e	oligopeptide ABC transporter, oligopeptide-binding protein	OppA of Listeria monocytogenes, an oligopeptide-binding protein required for bacterial growth at low temperature and involved in intracellular survival, Borezee et al. 2000
72	perR		lmo1683	EGD-e	peroxide operon transcriptional regulator	Disruption of putative regulatory loci in Listeria monocytogenes demonstrates a significant role for Fur and PerR in virulence, Rea et al. 2004
73	pgdA		lmo0415	EGD-e	peptidoglycan N-deacetylase	A critical role for peptidoglycan N-deacetylation in Listeria evasion from the host innate immune system, Boneca et al. 2007
74	pgl		lmo0558	EGD-e	6-phosphogluconolactonase	Listeria monocytogenes 6-phosphogluconolactonase mutants induce increased activation of a host cytosolic surveillance pathway, Crimmins et al. 2009
75	prsA2		lmo2219	EGD-e	posttranslocation secretion chaperon	Listeria monocytogenes PrsA2 is required for virulence factor secretion and bacterial viability within the host cell cytosol, Alonzo and Freitag 2010
76	pycA		lmo1072	EGD-e	pyruvate carboxylase	Pyruvate carboxylase plays a crucial role in carbon metabolism of extra- and intracellularly replicating Listeria monocytogenes, Schär et al. 2010
77	recA		lmo1398	EGD-e	recombinase A	Contribution of Listeria monocytogenes RecA to acid and bile survival and invasion of human intestinal Caco-2 cells, van der Veen and Abee 2011
78	relA		lmo1523	EGD-e	(p)ppGpp synthetase	Characterization of relA and codY mutants of Listeria monocytogenes: identification of the CodY regulon and its role in virulence, Bennett et al. 2007
79	rli55				ncRNA	Riboswitches. Sequestration of a two-component response regulator by a riboswitch-regulated noncoding RNA, Mellin et al. 2014
80	rli60				ncRNA	The roles of noncoding RNA Rli60 in regulating the virulence of Listeria monocytogenes, Peng et al. 2016
81	rsbV		lmo0893	EGD-e	anti-anti-sigma factor (antagonist of RsbW)	RsbT and RsbV contribute to SigmaB-dependent survival under environmental, energy and intracellular stress conditions in Listeria monocytogenes, Chaturongakul and Boor 2004
82	secA2		lmo0583	EGD-e	preprotein translocase, SecA subunit	SecA2-dependent secretion of autolytic enzymess promotes Listeria monocytogenes pathogenesis, Lenz et al. 2003
83	sigB		lmo0895	EGD-e	RNA polymerase sigma factor	Listeria monocytogenes σB regulates stress response and virulence functions, Kazmierczak et al. 2003
84	sipX		lmo1269	EGD-e	signal peptidase	Differential roles of multiple signal peptidases in the virulence of Listeria monocytogenes, Bonnemain et al. 2004
85	sipZ		lmo1271	EGD-e	signal peptidase I	Differential roles of multiple signal peptidases in the virulence of Listeria monocytogenes, Bonnemain et al. 2004
86	sod		lmo1439	EGD-e	superoxide dismutase	Relationship between superoxide dismutase and pathogenic mechanisms of Listeria monocytogenes, Welch et al. 1979
87	srtA		lmo0929	EGD-e	sortase A	The sortase SrtA of Listeria monocytogenes is involved in processing of internalin and in virulence, Garandeau et al. 2002
88	srtB		lmo2181	EGD-e	sortase B	Sortase B, a new class of sortase in Listeria monocytogenes, Bierne et al. 2004
89	stp		lmo1821	EGD-e	serine-threonine phosphatase	Translation elongation factor EF-Tu is a target for Stp, a serine-threonine phosphatase involved in virulence of Listeria monocytogenes, Archambaud et al. 2005
90	svpA		lmo2185	EGD-e	surface virulence-associated protein A	SvpA, a novel surface virulence-associated protein required for intracellular survival of Listeria monocytogenes, Borezée et al. 2001
91	tcsA		lmo1388	EGD-e	CD4+ T cell-stimulating antigen, lipoprotein	The multicopy sRNA LhrC controls expression of the oligopeptide-binding protein OppA in Listeria monocytogenes, Sievers et al. 2015
92	tig		lmo1267	EGD-e	trigger factor	A homolog of Bacillus subtilis trigger factor in Listeria monocytogenes is involved in stress tolerance and bacterial virulence, Bigot et al. 2006
93	uhpT		lmo0838	EGD-e	sugar phosphate antiporter	Hpt, a bacterial homolog of the microsomal glucose-6-phosphate translocase, mediates rapid intracellular proliferation in Listeria, Chico-Calero et al. 2002
94	vip		lmo0320	EGD-e	cell wall surface anchor family protein (LPXTG motif)	Gp96 is a receptor for a novel Listeria monocytogenes virulence factor, Vip, a surface protein, Cabanes et al. 2005
95	virR		lmo1745	EGD-e	DNA-binding response regulator	VirR, a response regulator critical for Listeria monocytogenes virulence, Mandin et al. 2005
