# Supplementary material for: Virulence characterization and comparative genomics of Listeria monocytogenes sequence type 155 strains
Source: BMC Genomics. 2020 Nov 30;21:847. doi: 10.1186/s12864-020-07263-w (PMC7708227; doi:10.1186/s12864-020-07263-w)
Supplement: Supplementary file 6 — Additional file 6. Table S5. [file 12864_2020_7263_MOESM6_ESM.xlsx]

## Sheet: stress-related genes
Table S4. Stress-related gene sequences used for analysis in this study
	gene	locus tag	strain	stress condition	function	reference
1	arcA	lmo0043	EGD-e	acid stress	arginin deiminase	Molecular characterization of the arginine deiminase system in Listeria monocytogenes: regulation and role in acid tolerance, Ryan et al. 2009
2	arcC	lmo0039	EGD-e	acid stress	carbamate kinase	Molecular characterization of the arginine deiminase system in Listeria monocytogenes: regulation and role in acid tolerance, Ryan et al. 2009
3	argB	lmo1589	EGD-e	acid stress	acetylglutamate kinase	Molecular characterization of the arginine deiminase system in Listeria monocytogenes: regulation and role in acid tolerance, Ryan et al. 2009
4	argC	lmo1591	EGD-e	acid stress	N-acetyl-gamma-glutamyl-phosphate reductase	Molecular characterization of the arginine deiminase system in Listeria monocytogenes: regulation and role in acid tolerance, Ryan et al. 2009
5	argD	lmo1588	EGD-e	acid stress	acetylornithine aminotransferase	Molecular characterization of the arginine deiminase system in Listeria monocytogenes: regulation and role in acid tolerance, Ryan et al. 2009
6	argF	lmo1587	EGD-e	acid stress	ornithine carbamoyltransferase	Molecular characterization of the arginine deiminase system in Listeria monocytogenes: regulation and role in acid tolerance, Ryan et al. 2009
7	argG	lmo2090	EGD-e	acid stress	argininosuccinate synthase	Molecular characterization of the arginine deiminase system in Listeria monocytogenes: regulation and role in acid tolerance, Ryan et al. 2009
8	argH	lmo2091	EGD-e	acid stress	argininosuccinate lyase	Molecular characterization of the arginine deiminase system in Listeria monocytogenes: regulation and role in acid tolerance, Ryan et al. 2009
9	argR	lmo1367	EGD-e	acid stress	transcriptional regulator of the arginine deiminase system	Molecular characterization of the arginine deiminase system in Listeria monocytogenes: regulation and role in acid tolerance, Ryan et al. 2009
10	bcrABC	JX023284	L1624-a	benzalkonium chloride	benzalkonium chloride resistance	Genetic characterization of plasmid-associated benzalkonium chloride resistance determinants in a Listeria monocytogenes strain from the 1998-1999 outbreak, Elhanafi et al. 2010
11	betL	lmo2092	EGD-e	osmotic stress	glycine betaine transporter	Identification and disruption of BetL, a secondary glycine betaine transport system linked to the salt tolerance of Listeria monocytogenes LO28, Sleator et al. 1999
12	cadA	lmo1100	EGD-e	cadmium	cadmium resistance	Plasmid-borne cadmium resistance genes in Listeria monocytogenes are similar to cadA and cadC of Staphylococcus aureus and are induced by cadmium, Lebrun et al. 1994
13	clpP	lmo2468	EGD-e	heat stress	ATP-dependent Clp protease proteolytic subunit	CtsR controls class III heat shock gene expression in the human pathogen Listeria monocytogenes, Nair et al. 2000
14	clpX	lmo1268	EGD-e	heat stress	chaperone for ClpP	Insights into ClpXP proteolysis: Heterooligomerization and partial deactivation enhance chaperone affinity and substrate turnover in Listeria monocytogenes, Balogh et al. 2016
15	cspD	lmo1879	EGD-e	cold and osmotic stress	cold shock protein	Role of cold shock proteins in growth of Listeria monocytogenes under cold and osmotic stress conditions, Schmid et al. 2009
16	ctsR	lmo0229	EGD-e	heat stress	transcriptional regulator	CtsR controls class III heat shock gene expression in the human pathogen Listeria monocytogenes, Nair et al. 2000
17	dnaJ	lmo1472	EGD-e	heat stress	heat shock protein	The Listeria monocytogenes DnaK chaperone is required for stress tolerance and efficient phagocytosis with macrophages, Hanawa et al. 1999
18	dnaK	lmo1473	EGD-e	heat stress	heat shock protein	The Listeria monocytogenes DnaK chaperone is required for stress tolerance and efficient phagocytosis with macrophages, Hanawa et al. 1999
19	fur	lmo1956	EGD-e	heme stress	transcriptional regulator	Disruption of putative regulatory loci in Listeria monocytogenes demonstrates a significant role for Fur and PerR in virulence, Rea et al. 2004
20	gadA	lmo0447	EGD-e	acid stress	glutamate decarboxylase, SSI-1	A five-gene stress survival islet (SSI-1) that contributes to the growth of Listeria monocytogenes in suboptimal conditions, Ryan et al. 2010
21	gadC	lmo2362	EGD-e	acid stress	amino acid antiporter	A glutamate decarboxylase system protects Listeria monocytogenes in gastric fluid, Cotter et al. 2001
22	gbuA	lmo1014	EGD-e	osmotic stress	glycine betaine/proline transport system ATP-binding protein	Identification of an ATP-Driven, osmoregulated glycine betaine transport system in Listeria monocytogenes, Ko and Tombras Smith 1999
23	gbuB	lmo1015	EGD-e	osmotic stress	glycine betaine/proline transport system permease	Identification of an ATP-Driven, osmoregulated glycine betaine transport system in Listeria monocytogenes, Ko and Tombras Smith 1999
24	gbuC	lmo1016	EGD-e	osmotic stress	glycine betaine-binding protein	Identification of an ATP-Driven, osmoregulated glycine betaine transport system in Listeria monocytogenes, Ko and Tombras Smith 1999
25	groEL	lmo2068	EGD-e	heat stress	molecular chaperone	Characterization of the groESL operon in Listeria monocytogenes: Utilization of two reporter systems (gfp and hly) for evaluating in vivo expression, Gahan et al. 2001
26	groES	lmo2069	EGD-e	heat stress	molecular chaperone	Characterization of the groESL operon in Listeria monocytogenes: Utilization of two reporter systems (gfp and hly) for evaluating in vivo expression, Gahan et al. 2001
27	grpE	lmo1474	EGD-e	heat stress	heat shock protein	The Listeria monocytogenes DnaK chaperone is required for stress tolerance and efficient phagocytosis with macrophages, Hanawa et al. 1999
28	hrcA	lmo1475	EGD-e	heat stress	heat-inducible transcription repressor	The Listeria monocytogenes DnaK chaperone is required for stress tolerance and efficient phagocytosis with macrophages, Hanawa et al. 1999
29	kat	lmo2785	EGD-e	oxidative stress	catalase	Listeria monocytogenes PerR mutants display a small-colony phenotype, increased sensitivity to hydrogen peroxide, and significantly reduced murine virulence, Rea et al. 2005
30	ldh	lmo0210	EGD-e	energy stress and cellular metabolism	L-lactate dehydrogenase	Modulation of stress and virulence in Listeria monocytogenes, Chaturongakul et al. 2008
31	lin0465	LM6179_0749	6179	alkaline and oxidative stress	putative PfpI protease, SSI-2	Stress survival islet 2, predominantly present in Listeria monocytogenes strains of sequence type 121, is involved in the alkaline and oxidative stress responses, Harter et al. 2017
32	lisK	lmo1378	EGD-e	general stress response	two-component sensor histidine kinase	Identification and disruption of lisRK, a genetic locus encoding a two-component signal transduction system involved in stress tolerance and virulence in Listeria monocytogenes, Cotter et al. 1999
33	lisR	lmo1377	EGD-e	general stress response	two-component response regulator	Identification and disruption of lisRK, a genetic locus encoding a two-component signal transduction system involved in stress tolerance and virulence in Listeria monocytogenes, Cotter et al. 1999
34	lmo0398	lmo0398	EGD-e	oxidative stress	PTS sugar transporter subunit IIA	Modulation of stress and virulence in Listeria monocytogenes, Chaturongakul et al. 2008
35	lmo0399	lmo0399	EGD-e	oxidative stress	PTS sugar transporter subunit IIB	Modulation of stress and virulence in Listeria monocytogenes, Chaturongakul et al. 2008
36	lmo0400	lmo0400	EGD-e	oxidative stress	PTS sugar transporter subunit IIC	Modulation of stress and virulence in Listeria monocytogenes, Chaturongakul et al. 2008
37	lmo0669	lmo0669	EGD-e	oxidative stress	oxidoreductase	SigmaB-dependent gene induction and expression in Listeria monocytogenes during osmotic and acidic stress conditions simulating the intestinal environment, Sue et al. 2004
38	lmo0781	lmo0781	EGD-e	oxidative stress	PTS mannose transporter subunit IID	Modulation of stress and virulence in Listeria monocytogenes, Chaturongakul et al. 2008
39	lmo0782	lmo0782	EGD-e	oxidative stress	PTS mannose transporter subunit IIC	Modulation of stress and virulence in Listeria monocytogenes, Chaturongakul et al. 2008
40	lmo0783	lmo0783	EGD-e	oxidative stress	PTS mannose transporter subunit IIB	Modulation of stress and virulence in Listeria monocytogenes, Chaturongakul et al. 2008
41	lmo0784	lmo0784	EGD-e	oxidative stress	PTS mannose transporter subunit IIB	Modulation of stress and virulence in Listeria monocytogenes, Chaturongakul et al. 2008
42	lmo0799	lmo0799	EGD-e	blue light	blue light photoreceptor	Blue and red light modulates SigB-dependent gene transcription, swimming motility and invasiveness in Listeria monocytogenes, Ondrusch and Kreft 2011
43	lmo1433	lmo1433	EGD-e	oxidative stress	glutathione reductase	Temporal transcriptomic analysis of the Listeria monocytogenes EGD-e SigB regulon, Hain et al. 2008
44	lmo1470	lmo1470	EGD-e	general stress response	16S ribosomal RNA methyltransferase RsmE	Transcriptomic and phenotypic analyses suggest a network between the transcriptional regulators HrcA and SigB in Listeria monocytogenes, Hu et al. 2007
45	lmo1601	lmo1601	EGD-e	general stress response	general stress protein	Modulation of stress and virulence in Listeria monocytogenes, Chaturongakul et al. 2008
46	lmo1602	lmo1602	EGD-e	general stress response	hypothetical protein encoded in the same operon as lmo1601	Modulation of stress and virulence in Listeria monocytogenes, Chaturongakul et al. 2008
47	lmo2230	lmo2230	EGD-e	arsenate	arsenate reductase	Comparative analysis of the SigB-dependent stress response in Listeria monocytogenes and Listeria innocua strains exposed to selected stress conditions, Raengpradub et al. 2008
48	lmo2460	lmo2460	EGD-e	oxidative stress	transcriptional regulator
49	ltrC	lmo2398	EGD-e	cold stress	C protein required at low temperatures	Differentiation of epidemic-associated strains of Listeria monocytogenes by restriction fragment length polymorphism in a gene region essential for growth at low temperatures (4°C), Zheng and Kathariou 1995
50	marR	LMM7_0638	M7		transcriptional regulator
51	oppA	lmo2569	EGD-e	cold stress	peptide ABC transporter substrate-binding protein	OppA of Listeria monocytogenes, an oligopeptide-binding protein required for bacterial growth at low temperature and involved in intracellular survival, Borezee et al. 2000
52	opuCA	lmo1428	EGD-e	osmotic stress	osmoprotectant transport system ATP-binding protein	Identification and characterization of an ATP binding cassette L-carnitine transporter in Listeria monocytogenes, Fraser et al. 2000
53	opuCB	lmo1427	EGD-e	osmotic stress	osmoprotectant transport system permease	Identification and characterization of an ATP binding cassette L-carnitine transporter in Listeria monocytogenes, Fraser et al. 2000
54	opuCC	lmo1426	EGD-e	osmotic stress	osmoprotectant transport system substrate-binding protein	Identification and characterization of an ATP binding cassette L-carnitine transporter in Listeria monocytogenes, Fraser et al. 2000
55	opuCD	lmo1425	EGD-e	osmotic stress	osmoprotectant transport system permease	Identification and characterization of an ATP binding cassette L-carnitine transporter in Listeria monocytogenes, Fraser et al. 2000
56	pdhB	lmo1053	EGD-e	oxidative stress	pyruvate dehydrogenase E1 component subunit beta	Modulation of stress and virulence in Listeria monocytogenes, Chaturongakul et al. 2008
57	perR	lmo1683	EGD-e	oxidative stress	peroxide operon transcriptional regulator	Listeria monocytogenes PerR mutants display a small-colony phenotype, increased sensitivity to hydrogen peroxide, and significantly reduced murine virulence, Rea et al. 2005
58	qacH (Tn6188)	HF565366	6179	quaternary ammonium compounds	resistance towards quaternary ammonium compounds	Tn6188 - A novel transposon in Listeria monocytogenes responsible for tolerance to benzalkonium chloride, Müller et al. 2013
59	rli47		6179	lactic acid stress	sigB-dependent ncRNA	Transcriptome sequencing of Listeria monocytogenes reveals major gene expression changes in response to lactic acid stress exposure but a less pronounced response to oxidative stress, Cortes et al. 2020
60	rsbR	lmo0889	EGD-e	stressosome	positive regulator of sigB activity	Comparative genomic analysis of the sigB operon in Listeria monocytogenes and in other Gram-positive bacteria, Ferreira et al. 2004
61	rsbS	lmo0890	EGD-e	stressosome	negative regulator of sigB activity	Comparative genomic analysis of the sigB operon in Listeria monocytogenes and in other Gram-positive bacteria, Ferreira et al. 2004
62	rsbT	lmo0891	EGD-e	stressosome	positive regulator of sigB activity	RsbT and RsbV contribute to SigmaB-dependent survival under environmental, energy and intracellular stress conditions in Listeria monocytogenes, Chaturongakul and Boor 2004
63	rsbU	lmo0892	EGD-e	stressosome	serine phosphatase	Comparative genomic analysis of the sigB operon in Listeria monocytogenes and in other Gram-positive bacteria, Ferreira et al. 2004
64	rsbV	lmo0893	EGD-e	stressosome	anti-anti-sigma factor (antagonist of RsbW)	RsbT and RsbV contribute to SigmaB-dependent survival under environmental, energy and intracellular stress conditions in Listeria monocytogenes, Chaturongakul and Boor 2004
65	rsbW	lmo0894	EGD-e	stressosome	serine-protein kinase	RsbT and RsbV contribute to SigmaB-dependent survival under environmental, energy and intracellular stress conditions in Listeria monocytogenes, Chaturongakul and Boor 2004
66	rsbX	lmo0896	EGD-e	stressosome	phosphoserine phosphatase	RsbT and RsbV contribute to SigmaB-dependent survival under environmental, energy and intracellular stress conditions in Listeria monocytogenes, Chaturongakul and Boor 2004
67	sigB	lmo0895	EGD-e	general stress response	RNA polymerase sigma factor	Listeria monocytogenes σB regulates stress response and virulence functions, Kazmierczak et al. 2003
68	sigL	lmo2461	EGD-e	cold stress	RNA polymerase sigma-54 factor	The alternative sigma factor SigmaL of Listeria monocytogenes promotes growth under diverse environmental stresses, Raimann et al. 2009
69	uspA	lmo0515	EGD-e	general stress response	general stress protein	Universal stress proteins are important for oxidative and acid stress resistance and growth of Listeria monocytogenes EGD-e in vitro and in vivo, Seifart Gomes et al. 2011
